# Supplementary material for: Inkjet Printing of Flexible Transparent Conductive Films with Silver Nanowires Ink
Source: Nanomaterials (Basel). 2021 Jun 15;11(6):1571. doi: 10.3390/nano11061571 (PMC8232118; doi:10.3390/nano11061571)
Supplement: Supplementary file 1 [file nanomaterials-11-01571-s001.zip]

Archive with 1 entries (1 files):
- nanomaterials-1235586-supplementary.pdf
